# Supplementary material for: The Dynamic Photometric Stereo Method Using a Multi-Tap CMOS Image Sensor
Source: Sensors (Basel). 2018 Mar 5;18(3):786. doi: 10.3390/s18030786 (PMC5876938; doi:10.3390/s18030786)
Supplement: Supplementary file 1 [file sensors-18-00786-s001.zip]

Archive with 1 entries (1 files):
- sensors-262148-supplementary.mp4
